# Supplementary material for: Impact of Active Methodologies Involving Physical Activity on Primary School Students: A Systematic Review (2018–2024)
Source: Sports (Basel). 2025 Oct 10;13(10):358. doi: 10.3390/sports13100358 (PMC12567749; doi:10.3390/sports13100358)
Supplement: Supplementary file 1 [file sports-13-00358-s001.zip]

Archive with 1 entries (1 files):
- sports-3845148-supplementary.pdf
